# Supplementary material for: Effects of ferulic acid esterase-producing Lactobacillus fermentum and cellulase additives on the fermentation quality and microbial community of alfalfa silage
Source: PeerJ. 2019 Oct 8;7:e7712. doi: 10.7717/peerj.7712 (PMC6788448; doi:10.7717/peerj.7712)
Supplement: Table S4 [file peerj-07-7712-s003.xlsx]

## Sheet: Sheet3
Item	S1-CK(1)	S1-CK(2)	S1-CK(3)	S1-CE(1)	S1-CE(2)	S1-CE(3)	S1-LF(1)	S1-LF(2)	S1-LF(3)	S1-LF+CE(1)	S1-LF+CE(2)	S1-LF+CE(3)		S2-CK(1)	S2-CK(2)	S2-CK(3)	S2-CE(1)	S2-CE(2)	S2-CE(3)	S2-LF(1)	S2-LF(2)	S2-LF(3)	S2-LF+CE(1)	S2-LF+CE(2)	S2-LF+CE(3)
LA (%DM)	3.00361	2.57397	2.70785	9.53366	10.2595	9.51873	5.58643	6.80147	6.46148	9.9411	10.5708	11.0153		1.54187	1.64169	2.17525	6.65613	5.8265	5.35012	3.74	3.90989	4.40934	6.49394	6.55319	7.16146
AA (%DM)	5.23209	5.39352	5.28709	5.28762	5.46126	5.29534	4.63855	4.80264	4.70821	4.15585	4.09593	4.23094		2.90222	2.89552	2.82998	3.62417	3.65622	3.55025	3.20062	3.36365	3.18144	2.8533	2.87065	2.83322
LA/AA	0.574074	0.477233	0.512163	1.80301	1.87859	1.79757	1.20435	1.4162	1.37239	2.39207	2.58082	2.60351		0.531272	0.566975	0.768642	1.83659	1.59359	1.50697	1.16852	1.1624	1.38596	2.27594	2.28283	2.52767
BA (%DM)	2.82342	2.61742	2.45173	1.20708	1.20506	1.17384	0.723948	0.909472	0.896001	1.07981	1.05045	0.86262		0.534304	0.592448	0.578418	0.538074	0.528479	0.568255	0.549212	0.630688	0.545563	1.00302	1.01132	1.01148
DM%	19.68	19.36	19.57	20.46	20.32	20.59	20.91	20.84	21.12	22.46	23.03	22.12		27.42	27.21	27.68	27.03	26.59	27.41	27.48	26.72	27.89	30.25	30.1	30.41
CP (%DM)	17.48	17.59	17.65	20.86	21.37	20.99	21.24	21.47	21.35	24.69	24.52	24.58		22.15	22	22.08	23.97	24.09	23.95	22.13	22.39	22.21	24.69	24.48	24.56
NH3-N (%DM)	1.79675	1.82206	1.8442	0.976295	0.979675	0.900777	0.852033	0.883445	0.915199	0.576002	0.524099	0.614828		0.544967	0.540426	0.507298	0.565409	0.629109	0.582379	0.461499	0.482897	0.468734	0.363041	0.398173	0.382374
NDF (%DM)	37.41	37.71	37.62	32.03	32.11	32.08	33.58	33.8	33.76	27.82	27.78	27.69		33.3	33.01	33.15	28.98	29.64	29.32	33.1	34.05	33.52	28.37	28.88	28.46
ADF (%DM)	30.12	30.44	30.22	25.44	25.4	25.52	27.52	27.28	27.36	21.98	21.88	21.72		26.11	26.02	26.12	22.91	23.22	23.1	26.11	26.92	26.15	22.74	22.93	22.84
WSC (%DM)	0.6	0.58	0.56	0.64	0.63	0.66	0.5	0.55	0.52	1.01	0.96	0.98		1.14	1.2	1.16	1.2	1.16	1.21	0.79	0.78	0.81	1.19	1.2	1.17
